# Supplementary material for: Ultrasensitive single-step CRISPR detection of monkeypox virus in minutes with a vest-pocket diagnostic device
Source: Nat Commun. 2024 Apr 16;15:3279. doi: 10.1038/s41467-024-47518-8 (PMC11021474; doi:10.1038/s41467-024-47518-8)
Supplement: Supplementary file 7 — Source Data [file 41467_2024_47518_MOESM7_ESM.xls]

## Sheet: Figure 2b
Figure 2b	Optimization of rNTP mix concentration
	rNTP mix concentration (mM)	Rep 1	Rep 2	Rep 3
	0.5	4927154	4936223	4899931
	1	4751978	5311668	5035641
	2	1489897	1321304	1607670
	4	330548	274408	170905

## Sheet: Figure 2c
Figure 2c	Optimization of T7 RNA polymerase concentration
	T7 RNA polymerase concentration (U/µL)	Rep 1	Rep 2	Rep 3
	0.5	3627487	3719247	3641002
	1	4237001	4342495	4997214
	2	2870796	3105150	3053194
	4	2738978	2688880	3031685

## Sheet: Figure 2d
Figure 2d	Optimization of primer concentration
	Primer concentration (nM)	Rep 1	Rep 2	Rep 3
	50	3856428	3492693	3340952
	125	4258877	4316063	4675960
	250	3981525	4078687	4307084
	500	5446365	5454559	5444014

## Sheet: Figure 2e
Figure 2e	Optimization of LwaCas13a concentration
	LwaCas13a concentration (nM)	Rep 1	Rep 2	Rep 3
	25	2382703	2382318	2202395
	50	5649251	5763802	5897468
	100	5314057	5472536	4869782
	200	5096584	5089773	4962141

## Sheet: Figure 2f
Figure 2f	Optimization of crRNA concentration
	crRNA concentration (nM)	Rep 1	Rep 2	Rep 3
	10	2835658	2556132	2844918
	25	4247807	5181595	5190082
	50	4698466	4879534	4491075
	100	5759952	5930773	6232300

## Sheet: Figure 2g
Figure 2g	Optimization of RNase H concentration
	RNase H concentration (U/µL)	Rep 1	Rep 2	Rep 3
	0	4378820	4211066	4308339
	0.05	6056426	6744354	7096524
	0.1	5956073	6833232	6701851
	0.2	4746178	4187893	4230693

## Sheet: Figure 3a
Figure 3a	Optimization of lysis temperature for rash fluid swab
LEFT																		RIGHT
	Real-time fluorescence (a.u.)																		End-point fluorescence (a.u.)
		rt			40 ℃			60 ℃			80 ℃			95 ℃
	Time (min)	Rep 1	Rep 2	Rep 3	Rep 1	Rep 2	Rep 3	Rep 1	Rep 2	Rep 3	Rep 1	Rep 2	Rep 3	Rep 1	Rep 2	Rep 3			Lysis temperature	Rep 1	Rep 2	Rep 3
	1	-595.156	-514.818	-1166.55	752.201	-753.291	-1845.76	-325.229	-561.641	-824.91	-313.715	-1614.22	193.438	97.1328	341.328	563.914			rt	5186373	5059686	5.25321e+06
	2	595.156	514.818	1166.55	-752.201	753.291	1845.76	325.229	561.641	824.91	1622.03	2583.39	2522.5	2247.1	2733.08	2497.02			40 ℃	5368654	5.13667e+06	5392471
	3	21468.5	13091.5	19414.2	22037.9	20856.2	26365.3	24694.5	20545.1	19848	48602.1	122603	74087.9	63256	40812.4	72844.8			60 ℃	5195330	5831989	5549918
	4	481736	334444	476734	585366	486393	611210	680131	563701	535200	1.18435e+06	2.5965e+06	1.80046e+06	1.39763e+06	1.00777e+06	1.62447e+06			80 ℃	5868485	5.84901e+06	5.54042e+06
	5	3025960	2.55184e+06	3376241	3474192	3132733	3.70605e+06	3.72899e+06	3.92369e+06	3.69139e+06	5.10908e+06	5.70644e+06	5171607	4508377	4.74941e+06	4605245			95 ℃	5084930	5579161	4986733
	6	4.93131e+06	4731742	5123715	5.1693e+06	4939184	5281034	5103285	5711584	5401716	5.84997e+06	5.8692e+06	5534742	5046134	5.56243e+06	4.97694e+06
	7	5178636	5.06205e+06	5263110	5372604	5.14578e+06	5399210	5.20663e+06	5849970	5544916	5.87902e+06	5.86975e+06	5556243	5.08985e+06	5.59471e+06	5001700
	8	5.2026e+06	5082019	5.26152e+06	5.38529e+06	5145017	5403108	5.21159e+06	5.84464e+06	5.55325e+06	5.87253e+06	5.85833e+06	5.54939e+06	5.08575e+06	5.58903e+06	4.99586e+06
	9	5.18253e+06	5066457	5.25422e+06	5.38407e+06	5130165	5391779	5200533	5843095	5.55038e+06	5867576	5.85625e+06	5.54592e+06	5089748	5.58516e+06	4.98869e+06
	10	5186373	5059686	5.25321e+06	5368654	5.13667e+06	5392471	5195330	5831989	5549918	5868485	5.84901e+06	5.54042e+06	5084930	5579161	4986733

## Sheet: Figure 3b
Figure 3b	Optimization of lysis temperature for oral swab
LEFT																		RIGHT
	Real-time fluorescence (a.u.)																		End-point fluorescence (a.u.)
		rt			40 ℃			60 ℃			80 ℃			95 ℃
	Time (min)	Rep 1	Rep 2	Rep 3	Rep 1	Rep 2	Rep 3	Rep 1	Rep 2	Rep 3	Rep 1	Rep 2	Rep 3	Rep 1	Rep 2	Rep 3			Lysis temperature	Rep 1	Rep 2	Rep 3
	1	138.984	-191.543	-990.875	-640.148	-763.559	-1387.98	-343.406	-300.355	-826.699	-757.801	-763.734	-937.908	-1051.79	-420.678	-1554.85			rt	326033	283025	336397
	2	-138.984	191.543	990.875	640.148	763.559	1387.98	343.406	300.355	826.699	757.801	763.734	937.908	1051.79	420.678	1554.85			40 ℃	327878	310200	420687
	3	399.094	1685.39	2390.8	1870.02	2348.88	3491.66	1574.28	1329.39	2641.25	2478.68	2223.46	2349.95	3129.61	1535.51	3677.9			60 ℃	327625	651991	1.17981e+06
	4	2432.95	4311.88	5207.69	4346.53	3999.74	6264.77	3112.08	3494.96	5934.24	12700.9	5954.8	5812.07	10664.4	4356.81	12590.3			80 ℃	2.48975e+06	1509513	2.25863e+06
	5	9704.65	14288.3	18478.6	10086.9	10379.5	12857.1	7643.78	12662.8	26261.5	78211.5	25350.7	22536.9	63511.9	18317.5	81343.4			95 ℃	1.83162e+06	2.08462e+06	2.88818e+06
	6	29809.8	37010.3	48557.9	23040.1	28423.8	30775.2	12542.3	35586.5	89368	291460	101142	111755	225263	105794	340327
	7	69545.2	75519.1	96651.2	50570.4	67262.6	69917.4	26404.6	94462.2	237691	693457	286725	400516	515815	398181	869091
	8	131129	129791	162533	101820	124710	139678	67984.4	207125	485923	1.21976e+06	605209	948800	891819	887059	1.54002e+06
	9	215817	199378	242797	190191	204689	254964	160553	386430	808747	1834311	1.02446e+06	1623981	1.34105e+06	1.47112e+06	2.25034e+06
	10	326033	283025	336397	327878	310200	420687	327625	651991	1.17981e+06	2.48975e+06	1509513	2.25863e+06	1.83162e+06	2.08462e+06	2.88818e+06

## Sheet: Figure 3c
Figure 3c	Optimization of lysis temperature for saliva
LEFT																		RIGHT
	Real-time fluorescence (a.u.)																		End-point fluorescence (a.u.)
		rt			40 ℃			60 ℃			80 ℃			95 ℃
	Time (min)	Rep 1	Rep 2	Rep 3	Rep 1	Rep 2	Rep 3	Rep 1	Rep 2	Rep 3	Rep 1	Rep 2	Rep 3	Rep 1	Rep 2	Rep 3			Lysis temperature	Rep 1	Rep 2	Rep 3
	1	-735.314	-611.35	-342.119	-839.943	-611.887	-517.535	-583.129	-773.27	-702.695	-825.328	-1014.8	-801.848	-692.691	-748.479	-681.709			rt	2.86303e+06	3.17875e+06	2878475
	2	735.314	611.35	342.119	839.943	611.887	517.535	583.129	773.27	702.695	825.328	1014.8	801.848	692.691	748.479	681.709			40 ℃	3580163	3.48026e+06	2980791
	3	2728.29	2564.44	2206.22	2866.95	2726.74	2343.66	2915.37	3433.52	3425.3	4184.9	5292.77	4122.89	4891.61	4818.44	2753.47			60 ℃	4.01516e+06	4263260	4279034
	4	19571.5	14346.8	12113	19819.8	15826.8	15207.1	23423.6	26385.8	34669.9	55173.6	52535	47591.3	70195.8	59876.4	27606.4			80 ℃	5.51773e+06	5604672	5.80962e+06
	5	139757	111057	92962.5	156476	121256	115242	187136	224469	258475	453277	455549	460316	508890	497558	282762			95 ℃	5.14895e+06	5066454	5334997
	6	500175	416783	362649	537880	425236	392537	648942	749639	790925	1.56501e+06	1.55556e+06	1.65043e+06	1.6395e+06	1.69805e+06	1.29931e+06
	7	1.02791e+06	946675	838245	1.1153e+06	932541	848955	1.35236e+06	1.49974e+06	1.52012e+06	2.96341e+06	2.94996e+06	3.21637e+06	3.03726e+06	3.09299e+06	2.86568e+06
	8	1.62083e+06	1.6234e+06	1.45134e+06	1.85828e+06	1.6331e+06	1.4501e+06	2.20577e+06	2.38174e+06	2.39427e+06	4.16928e+06	4204697	4536367	4152216	4168239	4.1768e+06
	9	2.25116e+06	2403096	2168066	2730806	2.54697e+06	2.18915e+06	3.14723e+06	3.3647e+06	3.37324e+06	5.03746e+06	5117532	5.39332e+06	4855697	4792473	4989767
	10	2.86303e+06	3.17875e+06	2878475	3580163	3.48026e+06	2980791	4.01516e+06	4263260	4279034	5.51773e+06	5604672	5.80962e+06	5.14895e+06	5066454	5334997

## Sheet: Figure 3d
Figure 3d	Optimization of lysis temperature for urine
LEFT																		RIGHT
	Real-time fluorescence (a.u.)																		End-point fluorescence (a.u.)
		rt			40 ℃			60 ℃			80 ℃			95 ℃
	Time (min)	Rep 1	Rep 2	Rep 3	Rep 1	Rep 2	Rep 3	Rep 1	Rep 2	Rep 3	Rep 1	Rep 2	Rep 3	Rep 1	Rep 2	Rep 3			Lysis temperature	Rep 1	Rep 2	Rep 3
	1	-774.652	-502.16	-509.93	-486.836	-1449.88	-217.107	-930.457	-658.93	-699.188	-940.754	-864.473	-603.342	-414.711	-650.711	-866.053			rt	53445.6	59794.1	135441
	2	774.652	502.16	509.93	486.836	1449.88	217.107	930.457	658.93	699.188	940.754	864.473	603.342	414.711	650.711	866.053			40 ℃	116809	53745.4	114736
	3	1898.36	1649.25	1627.65	2156.22	3224.16	1275.28	2381.83	2821.22	2149.33	2637.77	3049.68	2662.19	1606.02	1558.17	2294.33			60 ℃	110954	110861	96003.3
	4	3231.1	3759.93	2523.34	4214.08	4183.79	2634.44	4041.33	4405.76	4237.99	6995.06	8598.37	5202.82	4523.88	4565.97	5174.89			80 ℃	2991159	2.34787e+06	2.35272e+06
	5	5128.82	7006.86	4682.07	7786.17	8079.84	4125.72	8227.37	7720.47	6413.55	35548.5	43125.6	19592.6	23617.2	11687.5	23606.7			95 ℃	2.3026e+06	1.97492e+06	2.73859e+06
	6	9188.25	11216.2	7512.62	12485.8	10669.9	8403.24	13427.7	12853.8	9470.51	187220	185682	102082	120632	48088.4	139126
	7	14400.1	18880.2	17644.4	19791.3	12568.4	19240	23884.1	22015.4	14540.6	624264	529856	356872	434293	202562	510969
	8	23906.6	29478.2	41085.5	35930.3	17416.3	37566.6	42886.7	37440.5	25504	1.33469e+06	1.06156e+06	856889	992169	583824	1.16329e+06
	9	36359.4	42898	82284.6	68689.3	29151.1	70058.4	72175.6	64196.2	51464.4	2.17967e+06	1.70553e+06	1.56594e+06	1.66308e+06	1.20423e+06	1.97455e+06
	10	53445.6	59794.1	135441	116809	53745.4	114736	110954	110861	96003.3	2991159	2.34787e+06	2.35272e+06	2.3026e+06	1.97492e+06	2.73859e+06

[truncated: 41 more sheets: Figure 3e, Figure 3f, Figure 3g, Figure 3h, Figure 3i, Figure 3j, Figure 3k, Figure 3l, Figure 3m, Figure 3n, Figure 3o, Figure 3p, Figure 3q, Figure 3r, Figure 3t, Figure 3u, Figure 3v, Figure 3w, Figure 5a, Figure 5b …]
